# Supplementary material for: Charting the landscape of the environmental exposome
Source: Imeta. 2022 Sep 2;1(4):e50. doi: 10.1002/imt2.50 (PMC10989948; doi:10.1002/imt2.50)
Supplement: Supplementary file 1 — Supplementary information. [file IMT2-1-e50-s001.xlsx]

## Sheet: Table S1
Table S1. Summarized biological exposures in different environmental matrices.
Matrices	Environments	Taxa	Taxonomic ranks	Characteristics	Citations	Taxid	Kingdom	Phylum	Class	Order	Family	Genus	Species
air	indoor	Corynebacteriaceae	family	human-related	Prussin II and Marr (2015)	1653	Bacteria	Actinobacteria	Actinomycetia	Corynebacteriales	Corynebacteriaceae
		Fusobacteriaceae	family	human-related		203492	Bacteria	Fusobacteria	Fusobacteriia	Fusobacteriales	Fusobacteriaceae
		Neisseriaceae	family	human-related		481	Bacteria	Proteobacteria	Betaproteobacteria	Neisseriales	Neisseriaceae
		Prevotellaceae	family	human-related		171552	Bacteria	Bacteroidetes	Bacteroidia	Bacteroidales	Prevotellaceae
		Propionibacteriaceae	family	human-related		31957	Bacteria	Actinobacteria	Actinomycetia	Propionibacteriales	Propionibacteriaceae
		Staphylococcaceae	family	human-related		90964	Bacteria	Firmicutes	Bacilli	Bacillales	Staphylococcaceae
		Veillonellaceae	family	human-related		31977	Bacteria	Firmicutes	Negativicutes	Veillonellales	Veillonellaceae
		Micrococcus	genus	human-related		1269	Bacteria	Actinobacteria	Actinomycetia	Micrococcales	Micrococcaceae	Micrococcus
		Staphylococcus	genus	human-related		1279	Bacteria	Firmicutes	Bacilli	Bacillales	Staphylococcaceae	Staphylococcus
		Streptococcaceae	family	human-related		1300	Bacteria	Firmicutes	Bacilli	Lactobacillales	Streptococcaceae
		Corynebacterium	genus	human-related		1716	Bacteria	Actinobacteria	Actinomycetia	Corynebacteriales	Corynebacteriaceae	Corynebacterium
		Dermabacter	genus	human-related		36739	Bacteria	Actinobacteria	Actinomycetia	Micrococcales	Dermabacteraceae	Dermabacter
		Roseburia	genus	human-related		841	Bacteria	Firmicutes	Clostridia	Eubacteriales	Lachnospiraceae	Roseburia
		Lactobacillus	genus	human-related		1578	Bacteria	Firmicutes	Bacilli	Lactobacillales	Lactobacillaceae	Lactobacillus
		Rhodotorula	genus	human-related	Yamomoto et al. (2015)	5533	Eukaryota	Basidiomycota	Microbotryomycetes	Sporidiobolales	Sporidiobolaceae	Rhodotorula
		Candida	genus	human-related		5475	Eukaryota	Ascomycota	Saccharomycetes	Saccharomycetales		Candida
		Cryptococcus	genus	human-related		5206	Eukaryota	Basidiomycota	Tremellomycetes	Tremellales	Cryptococcaceae	Cryptococcus
		Malassezia	genus	human-related		55193	Eukaryota	Basidiomycota	Malasseziomycetes	Malasseziales	Malasseziaceae	Malassezia
		Trichosporon	genus	human-related		5552	Eukaryota	Basidiomycota	Tremellomycetes	Trichosporonales	Trichosporonaceae	Trichosporon
		Mycosphaerella	genus	outdoor-related	Núñez and García (2022)	41254	Eukaryota	Ascomycota	Dothideomycetes	Mycosphaerellales	Mycosphaerellaceae	Mycosphaerella
		Cladosporium	genus	outdoor-related		5498	Eukaryota	Ascomycota	Dothideomycetes	Cladosporiales	Cladosporiaceae	Cladosporium
		Burkholderiales	order	outdoor-related	Adams et al. (2015)	80840	Bacteria	Proteobacteria	Betaproteobacteria	Burkholderiales
		Pseudomonadales	order	outdoor-related		72274	Bacteria	Proteobacteria	Gammaproteobacteria	Pseudomonadales
		Flavobacteriales	order	outdoor-related		200644	Bacteria	Bacteroidetes	Flavobacteriia	Flavobacteriales
		Streptophyta	phylum	outdoor-related		35493	Eukaryota	Streptophyta
	outdoor	Proteobacteria	phylum	near-surface atmosphere	Bowers et al. (2013)	1224	Bacteria	Proteobacteria
		Pseudomonadales	order	near-surface atmosphere		72274	Bacteria	Proteobacteria	Gammaproteobacteria	Pseudomonadales
		Burkholderiales	order	near-surface atmosphere		80840	Bacteria	Proteobacteria	Betaproteobacteria	Burkholderiales
		Rhizobiales	order	near-surface atmosphere		356	Bacteria	Proteobacteria	Alphaproteobacteria	Hyphomicrobiales
		Rhodospirillales	order	near-surface atmosphere		204441	Bacteria	Proteobacteria	Alphaproteobacteria	Rhodospirillales
		Sphingomonadales	order	near-surface atmosphere		204457	Bacteria	Proteobacteria	Alphaproteobacteria	Sphingomonadales
		Pseudomonas	genus	near-surface atmosphere		286	Bacteria	Proteobacteria	Gammaproteobacteria	Pseudomonadales	Pseudomonadaceae	Pseudomonas
		Acinetobacter	genus	near-surface atmosphere		469	Bacteria	Proteobacteria	Gammaproteobacteria	Pseudomonadales	Moraxellaceae	Acinetobacter
		Massilia	genus	near-surface atmosphere		149698	Bacteria	Proteobacteria	Betaproteobacteria	Burkholderiales	Oxalobacteraceae	Massilia
		Delftia	genus	near-surface atmosphere		80865	Bacteria	Proteobacteria	Betaproteobacteria	Burkholderiales	Comamonadaceae	Delftia
		Janthinobacterium	genus	near-surface atmosphere		29580	Bacteria	Proteobacteria	Betaproteobacteria	Burkholderiales	Oxalobacteraceae	Janthinobacterium
		Methylobacterium	genus	near-surface atmosphere		407	Bacteria	Proteobacteria	Alphaproteobacteria	Hyphomicrobiales	Methylobacteriaceae	Methylobacterium
		Acetobacter	genus	near-surface atmosphere		434	Bacteria	Proteobacteria	Alphaproteobacteria	Rhodospirillales	Acetobacteraceae	Acetobacter
		Sphingomonas	genus	near-surface atmosphere		13687	Bacteria	Proteobacteria	Alphaproteobacteria	Sphingomonadales	Sphingomonadaceae	Sphingomonas
		Flavobacteriales	order	representative in coastal areas	Ruiz-Gil et al. (2020)	200644	Bacteria	Bacteroidetes	Flavobacteriia	Flavobacteriales
		Bacteroidetes	phylum	representative in coastal areas		976	Bacteria	Bacteroidetes
		Bacteroidales	order	representative in inland regions		171549	Bacteria	Bacteroidetes	Bacteroidia	Bacteroidales
		Cytophagales	order	representative in inland regions		768507	Bacteria	Bacteroidetes	Cytophagia	Cytophagales
		Sphingobacteriales	order	representative in inland regions		200666	Bacteria	Bacteroidetes	Sphingobacteriia	Sphingobacteriales
		Bacillus anthracis	species	pathogenic		1392	Bacteria	Firmicutes	Bacilli	Bacillales	Bacillaceae	Bacillus	Bacillus anthracis
		Legionella	genus	pathogenic		445	Bacteria	Proteobacteria	Gammaproteobacteria	Legionellales	Legionellaceae	Legionella
		Salmonella	genus	pathogenic		590	Bacteria	Proteobacteria	Gammaproteobacteria	Enterobacterales	Enterobacteriaceae	Salmonella
		Acinetobacter	genus	pathogenic	Li et al. (2019)	469	Bacteria	Proteobacteria	Gammaproteobacteria	Pseudomonadales	Moraxellaceae	Acinetobacter
		Bacillus	genus	pathogenic		1386	Bacteria	Firmicutes	Bacilli	Bacillales	Bacillaceae	Bacillus
		Bacteroides	genus	pathogenic		816	Bacteria	Bacteroidetes	Bacteroidia	Bacteroidales	Bacteroidaceae	Bacteroides
		Burkholderia	genus	pathogenic		32008	Bacteria	Proteobacteria	Betaproteobacteria	Burkholderiales	Burkholderiaceae	Burkholderia
		Enterococcus	genus	pathogenic		1350	Bacteria	Firmicutes	Bacilli	Lactobacillales	Enterococcaceae	Enterococcus
		Pseudomonas	genus	pathogenic		286	Bacteria	Proteobacteria	Gammaproteobacteria	Pseudomonadales	Pseudomonadaceae	Pseudomonas
		Streptococcus	genus	pathogenic		1301	Bacteria	Firmicutes	Bacilli	Lactobacillales	Streptococcaceae	Streptococcus
		Staphylococcus	genus	pathogenic		1279	Bacteria	Firmicutes	Bacilli	Bacillales	Staphylococcaceae	Staphylococcus
		Vibrio	genus	pathogenic		662	Bacteria	Proteobacteria	Gammaproteobacteria	Vibrionales	Vibrionaceae	Vibrio
	personal	Streptophyta	phylum	seasonal	Jiang et al. (2019)	35493	Eukaryota	Streptophyta
		Ascomycota	phylum	seasonal		4890	Eukaryota	Ascomycota
		Basidiomycota	phylum	seasonal		5204	Eukaryota	Basidiomycota
		Corynebacterium	genus	locational		1716	Bacteria	Actinobacteria	Actinomycetia	Corynebacteriales	Corynebacteriaceae	Corynebacterium
		Enhydrobacter	genus	locational		212791	Bacteria	Proteobacteria	Alphaproteobacteria	Rhodospirillales		Enhydrobacter
		Staphylococcus	genus	locational		1279	Bacteria	Firmicutes	Bacilli	Bacillales	Staphylococcaceae	Staphylococcus
		Streptococcus	genus	locational		1301	Bacteria	Firmicutes	Bacilli	Lactobacillales	Streptococcaceae	Streptococcus
		Rothia	genus	locational		32207	Bacteria	Actinobacteria	Actinomycetia	Micrococcales	Micrococcaceae	Rothia
soil	farmland	Solicoccozyma	genus	locational	Gobbi et al. (2022)	1851575	Eukaryota	Basidiomycota	Tremellomycetes	Filobasidiales	Piskurozymaceae	Solicoccozyma
		Fusarium	genus	locational		5506	Eukaryota	Ascomycota	Sordariomycetes	Hypocreales	Nectriaceae	Fusarium
		Cladosporium	genus	locational		5498	Eukaryota	Ascomycota	Dothideomycetes	Cladosporiales	Cladosporiaceae	Cladosporium
		Bacteroidetes	phylum	higher in the growing period	Zhelezova et al. (2022)	976	Bacteria	Bacteroidetes
		Verrucomicrobia	phylum	higher in the growing period		74201	Bacteria	Verrucomicrobia
		Actinobacteria	phylum	increase during the resting period		201174	Bacteria	Actinobacteria
		Chloroflexi	phylum	increase during the resting period		200795	Bacteria	Chloroflexi
		Acidobacteria	phylum	mesocosm experiment	Cesarano et al. (2017)	57723	Bacteria	Acidobacteria
		Actinobacteria	phylum	mesocosm experiment		201174	Bacteria	Actinobacteria
		Bacteroidetes	phylum	mesocosm experiment		976	Bacteria	Bacteroidetes
		Chloroflexi	phylum	mesocosm experiment		200795	Bacteria	Chloroflexi
		Firmicutes	phylum	mesocosm experiment		1239	Bacteria	Firmicutes
		Gemmatimonadetes	phylum	mesocosm experiment		142182	Bacteria	Gemmatimonadetes
		Proteobacteria	phylum	mesocosm experiment		1224	Bacteria	Proteobacteria
		Bacteroidetes	phylum	abandant in dairy farms	Macedo et al. (2021)	976	Bacteria	Bacteroidetes
		Proteobacteria	phylum	abandant in dairy farms		1224	Bacteria	Proteobacteria
		Verrucomicrobia	phylum	abandant in dairy farms		74201	Bacteria	Verrucomicrobia
		Actinobacteria	phylum	abandant in dairy farms		201174	Bacteria	Actinobacteria
		Acidobacteria	phylum	abandant in dairy farms		57723	Bacteria	Acidobacteria
		Burkholderiaceae	family	abandant in dairy farms		119060	Bacteria	Proteobacteria	Betaproteobacteria	Burkholderiales	Burkholderiaceae
		Chitinophagaceae	family	abandant in dairy farms		563835	Bacteria	Bacteroidetes	Chitinophagia	Chitinophagales	Chitinophagaceae
		Flavobacteriaceae	family	abandant in dairy farms		49546	Bacteria	Bacteroidetes	Flavobacteriia	Flavobacteriales	Flavobacteriaceae
		Dysgonomonadaceae	family	abandant in dairy farms		2005520	Bacteria	Bacteroidetes	Bacteroidia	Bacteroidales	Dysgonomonadaceae
		Pseudomonadaceae	family	abandant in dairy farms		135621	Bacteria	Proteobacteria	Gammaproteobacteria	Pseudomonadales	Pseudomonadaceae
		Proteobacteria	phylum	abandant in coffee plantations	Jurburg et al. (2020)	1224	Bacteria	Proteobacteria
		Verrucomicrobia	phylum	abandant in coffee plantations		74201	Bacteria	Verrucomicrobia
		Acidobacteria	phylum	abandant in coffee plantations		57723	Bacteria	Acidobacteria
		candidate division WS3	phylum	abandant in coffee plantations		74015	Bacteria	Candidatus Latescibacteria
		Nitrospirae	phylum	abandant in coffee plantations		40117	Bacteria	Nitrospirae
		Chloroflexi	phylum	abandant in coffee plantations		200795	Bacteria	Chloroflexi
		Ascomycota	phylum	abandant in coffee plantations		4890	Eukaryota	Ascomycota
		Zygomycota		abandant in coffee plantations
		Basidiomycota	phylum	abandant in coffee plantations		5204	Eukaryota	Basidiomycota
		Chytridiomycota	phylum	abandant in coffee plantations		4761	Eukaryota	Chytridiomycota
	landfill	Proteobacteria	phylum	solid waste dumping site of Gujarat, India	Kumar et al. (2021)	1224	Bacteria	Proteobacteria
		Bacteroidetes	phylum	abandant In solid waste dumping site of Gujarat, India		976	Bacteria	Bacteroidetes
		Firmicutes	phylum	abandant In solid waste dumping site of Gujarat, India		1239	Bacteria	Firmicutes
		Actinobacteria	phylum	abandant In solid waste dumping site of Gujarat, India		201174	Bacteria	Actinobacteria
		Betaproteobacteria	class	abandant in municipal solid waste landfills in United States	Stamps et al. (2016)	28216	Bacteria	Proteobacteria	Betaproteobacteria
		Deltaproteobacteria	class	abandant in municipal solid waste landfills in United States		28221	Bacteria	Proteobacteria	Deltaproteobacteria
		Epsilonproteobacteria	class	abandant in municipal solid waste landfills in United States		29547	Bacteria	Proteobacteria	Epsilonproteobacteria
		Gammaproteobacteria	class	abandant in municipal solid waste landfills in United States		1236	Bacteria	Proteobacteria	Gammaproteobacteria
		Clostridia	class	abandant in municipal solid waste landfills in United States		186801	Bacteria	Firmicutes	Clostridia
		Campylobacterales	order	abandant in municipal solid waste landfills in United States		213849	Bacteria	Proteobacteria	Epsilonproteobacteria	Campylobacterales
		Chlorobiota	phylum	abandant in municipal solid waste landfills in United States		1090	Bacteria	Chlorobi
		candidate division OP9	phylum	abandant in municipal solid waste landfills in United States		67818	Bacteria	Atribacterota
		candidate division OP3	phylum	abandant in municipal solid waste landfills in United States		67812	Bacteria	Candidatus Omnitrophica
		Desulfobacterales	order	abandant in municipal solid waste landfills in United States		213118	Bacteria	Proteobacteria	Deltaproteobacteria	Desulfobacterales
		Methylococcales	order	abandant in municipal solid waste landfills in United States		135618	Bacteria	Proteobacteria	Gammaproteobacteria	Methylococcales
		Proteobacteria	phylum	abandant in uncontaminated soils in an unofficial landfill	Gu et al. (2022)	1224	Bacteria	Proteobacteria
		Chloroflexi	phylum	abandant in uncontaminated soils in an unofficial landfill		200795	Bacteria	Chloroflexi
		Actinobacteria	phylum	abandant in uncontaminated soils in an unofficial landfill		201174	Bacteria	Actinobacteria
		Acidobacteria	phylum	abandant in uncontaminated soils in an unofficial landfill		57723	Bacteria	Acidobacteria
		Firmicutes	phylum	abandant in contaminated soils in an unofficial landfill		1239	Bacteria	Firmicutes
		Proteobacteria	phylum	abandant in contaminated soils in an unofficial landfill		1224	Bacteria	Proteobacteria
		Chloroflexi	phylum	abandant in contaminated soils in an unofficial landfill		200795	Bacteria	Chloroflexi
		Actinobacteria	phylum	abandant in contaminated soils in an unofficial landfill		201174	Bacteria	Actinobacteria
		Bacillus	genus	keystone taxa for soil ecosystem		1386	Bacteria	Firmicutes	Bacilli	Bacillales	Bacillaceae	Bacillus
		Clostridium	genus	keystone taxa for soil ecosystem		1485	Bacteria	Firmicutes	Clostridia	Eubacteriales	Clostridiaceae	Clostridium
		Thermacetogenium	genus	keystone taxa for soil ecosystem		140458	Bacteria	Firmicutes	Clostridia	Thermoanaerobacterales	Thermoanaerobacteraceae	Thermacetogenium
water	surface water	Cyanobacteria	phylum	decrease along a canal	Zhang et al. (2021)	1117	Bacteria	Cyanobacteria
		Bacteroidetes	phylum	decrease along a canal		976	Bacteria	Bacteroidetes
		Limnohabitans	genus	increase along a canal		665874	Bacteria	Proteobacteria	Betaproteobacteria	Burkholderiales	Comamonadaceae	Limnohabitans
		Candidatus Methylopumilus	genus	increase along a canal		1679002	Bacteria	Proteobacteria	Betaproteobacteria	Nitrosomonadales	Methylophilaceae	Candidatus Methylopumilus
		Proteobacteria	phylum	abandant in a canal		1224	Bacteria	Proteobacteria
		Campylobacteraceae	family	response to pH changes	Krause et al. (2021)	72294	Bacteria	Proteobacteria	Epsilonproteobacteria	Campylobacterales	Campylobacteraceae
		Flavobacteriaceae	family	response to pH changes		49546	Bacteria	Bacteroidetes	Flavobacteriia	Flavobacteriales	Flavobacteriaceae
		Rhodobacteraceae	family	response to pH changes		31989	Bacteria	Proteobacteria	Alphaproteobacteria	Rhodobacterales	Rhodobacteraceae
		Betaproteobacteria	class	associated with distance headwaters	Ruiz-González et al. (2017)	28216	Bacteria	Proteobacteria	Betaproteobacteria
		Actinobacteria	phylum	associated with distance headwaters		201174	Bacteria	Actinobacteria
		Cyanobacteria	phylum	associated with distance headwaters		1117	Bacteria	Cyanobacteria
		Proteobacteria	phylum	abandant in 11 rivers across three continents	Reddington et al. (2020)	1224	Bacteria	Proteobacteria
		Bacteroidetes	phylum	abandant in 11 rivers across three continents		976	Bacteria	Bacteroidetes
		Actinobacteria	phylum	abandant in 11 rivers across three continents		201174	Bacteria	Actinobacteria
		Firmicutes	phylum	abandant in 11 rivers across three continents		1239	Bacteria	Firmicutes
		Cyanobacteria	phylum	abandant in 11 rivers across three continents		1117	Bacteria	Cyanobacteria
		Flavobacterium	genus	driver of water and soil ecosystem processes		237	Bacteria	Bacteroidetes	Flavobacteriia	Flavobacteriales	Flavobacteriaceae	Flavobacterium
		Polynucleobacter	genus	driver of water and soil ecosystem processes		44013	Bacteria	Proteobacteria	Betaproteobacteria	Burkholderiales	Burkholderiaceae	Polynucleobacter
		Acidovorax	genus	driver of water and soil ecosystem processes		12916	Bacteria	Proteobacteria	Betaproteobacteria	Burkholderiales	Comamonadaceae	Acidovorax
		Polaromonas	genus	driver of water and soil ecosystem processes		52972	Bacteria	Proteobacteria	Betaproteobacteria	Burkholderiales	Comamonadaceae	Polaromonas
		Streptomyces	genus	driver of water and soil ecosystem processes		1883	Bacteria	Actinobacteria	Actinomycetia	Streptomycetales	Streptomycetaceae	Streptomyces
		Ascomycota	phylum	abandant in 11 rivers across three continents		4890	Eukaryota	Ascomycota
		Chordata	phylum	abandant in 11 rivers across three continents		7711	Eukaryota	Chordata
		Streptophyta	phylum	abandant in 11 rivers across three continents		35493	Eukaryota	Streptophyta
		Populus	genus	abandant in 11 rivers across three continents		3689	Eukaryota	Streptophyta	Magnoliopsida	Malpighiales	Salicaceae	Populus
		Arabidopsis	genus	abandant in 11 rivers across three continents		3701	Eukaryota	Streptophyta	Magnoliopsida	Brassicales	Brassicaceae	Arabidopsis
		Chlorophyta	phylum	abandant in 11 rivers across three continents		3041	Eukaryota	Chlorophyta
		Volvox	genus	abandant in 11 rivers across three continents		3066	Eukaryota	Chlorophyta	Chlorophyceae	Chlamydomonadales	Volvocaceae	Volvox
		Chlamydomonas	genus	abandant in 11 rivers across three continents		3052	Eukaryota	Chlorophyta	Chlorophyceae	Chlamydomonadales	Chlamydomonadaceae	Chlamydomonas
		Cnidaria	phylum	abandant in 11 rivers across three continents		6073	Eukaryota	Cnidaria
		Anthozoa	class	abandant in 11 rivers across three continents		6101	Eukaryota	Cnidaria	Anthozoa
		Hydrozoa	class	abandant in 11 rivers across three continents		6074	Eukaryota	Cnidaria	Hydrozoa
		Arthropoda	phylum	abandant in 11 rivers across three continents		6656	Eukaryota	Arthropoda
		Bacillariophyta	phylum	abandant in 11 rivers across three continents		2836	Eukaryota	Bacillariophyta
		Apicomplexa	phylum	abandant in 11 rivers across three continents		5794	Eukaryota	Apicomplexa
		Nematoda	phylum	abandant in 11 rivers across three continents		6231	Eukaryota	Nematoda
		Basidiomycota	phylum	abandant in 11 rivers across three continents		5204	Eukaryota	Basidiomycota
		Proteobacteria	phylum	abandant in Ganges River	Zhang et al. (2018)	1224	Bacteria	Proteobacteria
		Actinobacteria	phylum	abandant in Ganges River		201174	Bacteria	Actinobacteria
		Bacteroidetes	phylum	typical freshwater bacteria in Ganges River		976	Bacteria	Bacteroidetes
		Betaproteobacteria	class	typical freshwater bacteria in Ganges River		28216	Bacteria	Proteobacteria	Betaproteobacteria
		Verrucomicrobia	phylum	typical freshwater bacteria in Ganges River		74201	Bacteria	Verrucomicrobia
		Gammaproteobacteria	class	grow fast in Ganges River		1236	Bacteria	Proteobacteria	Gammaproteobacteria
		Candidatus Nitrospira defluvii	species	allochthonous bacteria in Ganges River		330214	Bacteria	Nitrospirae	Nitrospira	Nitrospirales	Nitrospiraceae	Nitrospira	Nitrospira defluvii
		Thauera sp. MZ1T	species	allochthonous bacteria in Ganges River		85643	Bacteria	Proteobacteria	Betaproteobacteria	Rhodocyclales	Zoogloeaceae	Thauera	Thauera sp. MZ1T
		Acinetobacter baumannii	species	allochthonous bacteria in Ganges River		470	Bacteria	Proteobacteria	Gammaproteobacteria	Pseudomonadales	Moraxellaceae	Acinetobacter	Acinetobacter baumannii
		Acinetobacter junii	species	allochthonous bacteria in Ganges River		40215	Bacteria	Proteobacteria	Gammaproteobacteria	Pseudomonadales	Moraxellaceae	Acinetobacter	Acinetobacter junii
		Pseudomonas aeruginosa	species	allochthonous bacteria in Ganges River		287	Bacteria	Proteobacteria	Gammaproteobacteria	Pseudomonadales	Pseudomonadaceae	Pseudomonas	Pseudomonas aeruginosa
		Rheinheimera sp. A13L	species	allochthonous bacteria in Ganges River		506534	Bacteria	Proteobacteria	Gammaproteobacteria	Chromatiales	Chromatiaceae	Rheinheimera	Rheinheimera sp. A13L
		Pseudomonas putida	species	allochthonous bacteria in Ganges River		303	Bacteria	Proteobacteria	Gammaproteobacteria	Pseudomonadales	Pseudomonadaceae	Pseudomonas	Pseudomonas putida
		Chthoniobacter flavus	species	allochthonous bacteria in Ganges River		191863	Bacteria	Verrucomicrobia	Spartobacteria	Chthoniobacterales	Chthoniobacteraceae	Chthoniobacter	Chthoniobacter flavus
		Acinetobacter	genus	human gut-associated microbes in Ganges River		469	Bacteria	Proteobacteria	Gammaproteobacteria	Pseudomonadales	Moraxellaceae	Acinetobacter
		Alistipes	genus	human gut-associated microbes in Ganges River		239759	Bacteria	Bacteroidetes	Bacteroidia	Bacteroidales	Rikenellaceae	Alistipes
		Bacteroides	genus	human gut-associated microbes in Ganges River		816	Bacteria	Bacteroidetes	Bacteroidia	Bacteroidales	Bacteroidaceae	Bacteroides
		Caulobacter	genus	human gut-associated microbes in Ganges River		75	Bacteria	Proteobacteria	Alphaproteobacteria	Caulobacterales	Caulobacteraceae	Caulobacter
		Escherichia	genus	human gut-associated microbes in Ganges River		561	Bacteria	Proteobacteria	Gammaproteobacteria	Enterobacterales	Enterobacteriaceae	Escherichia
		Geobacter	genus	human gut-associated microbes in Ganges River		28231	Bacteria	Proteobacteria	Deltaproteobacteria	Desulfuromonadales	Geobacteraceae	Geobacter
		Prevotella	genus	human gut-associated microbes in Ganges River		838	Bacteria	Bacteroidetes	Bacteroidia	Bacteroidales	Prevotellaceae	Prevotella
		Oxalobacter	genus	human gut-associated microbes in Ganges River		846	Bacteria	Proteobacteria	Betaproteobacteria	Burkholderiales	Oxalobacteraceae	Oxalobacter
		Cyanobacteria	phylum	abandant in Nile River	Eraqi et al. (2018)	1117	Bacteria	Cyanobacteria
		Synechococcus	genus	abandant in Nile River		1129	Bacteria	Cyanobacteria		Synechococcales	Synechococcaceae	Synechococcus
		Actinobacteria	phylum	abandant in Nile River		201174	Bacteria	Actinobacteria
		Proteobacteria	phylum	abandant in Nile River		1224	Bacteria	Proteobacteria
		Comamonadaceae	family	abandant in Nile River		80864	Bacteria	Proteobacteria	Betaproteobacteria	Burkholderiales	Comamonadaceae
		Acinetobacter	genus	abandant in Nile River		469	Bacteria	Proteobacteria	Gammaproteobacteria	Pseudomonadales	Moraxellaceae	Acinetobacter
		Aeromonas	genus	abandant in Nile River		642	Bacteria	Proteobacteria	Gammaproteobacteria	Aeromonadales	Aeromonadaceae	Aeromonas
		Legionella	genus	abandant in Nile River		445	Bacteria	Proteobacteria	Gammaproteobacteria	Legionellales	Legionellaceae	Legionella
		SAR 11 cluster	order	representative in ocean	Bar-On and Milo (2019)	54526	Bacteria	Proteobacteria	Alphaproteobacteria	Pelagibacterales
		Synechococcus	genus	representative in ocean		1129	Bacteria	Cyanobacteria		Synechococcales	Synechococcaceae	Synechococcus
		Prochlorococcus	genus	representative in ocean		1218	Bacteria	Cyanobacteria		Synechococcales	Prochloraceae	Prochlorococcus
		Cyanobacteria	phylum	representative in ocean		1117	Bacteria	Cyanobacteria
		Vibrio cholera	species	aquatic bio-invasions	Zohdi and Abbaspour (2019)	666	Bacteria	Proteobacteria	Gammaproteobacteria	Vibrionales	Vibrionaceae	Vibrio	Vibrio cholerae
		Cercopagis pengoi	species	aquatic bio-invasions		141397	Eukaryota	Arthropoda	Branchiopoda	Diplostraca	Cercopagididae	Cercopagis	Cercopagis pengoi
		Asterias amurensis	species	aquatic bio-invasions		7602	Eukaryota	Echinodermata	Asteroidea	Forcipulatida	Asteriidae	Asterias	Asterias amurensis
		Carcinus maenas	species	aquatic bio-invasions		6759	Eukaryota	Arthropoda	Malacostraca	Decapoda	Carcinidae	Carcinus	Carcinus maenas
		Cyanobacteria	phylum	red tide		1117	Bacteria	Cyanobacteria
		Dinophyceae	class	red tide		2864	Eukaryota		Dinophyceae
		Bacillariophyta	phylum	red tide		2836	Eukaryota	Bacillariophyta
	DWDS	Proteobacteria	phylum	full-scale DWDS in South Africa	Potgieter et al. (2018)	1224	Bacteria	Proteobacteria
		Alphaproteobacteria	class	full-scale DWDS in South Africa		28211	Bacteria	Proteobacteria	Alphaproteobacteria
		Betaproteobacteria	class	full-scale DWDS in South Africa		28216	Bacteria	Proteobacteria	Betaproteobacteria
		Planctomycetes	phylum	full-scale DWDS in South Africa		203682	Bacteria	Planctomycetes
		Gammaproteobacteria	class	full-scale DWDS in South Africa		1236	Bacteria	Proteobacteria	Gammaproteobacteria
		Proteobacteria	phylum	full-scale DWDS in South Africa		1224	Bacteria	Proteobacteria
		Alphaproteobacteria	class	full-scale DWDS in South Africa		28211	Bacteria	Proteobacteria	Alphaproteobacteria
		Betaproteobacteria	class	full-scale DWDS in South Africa		28216	Bacteria	Proteobacteria	Betaproteobacteria
		Acidobacteria	phylum	full-scale DWDS in South Africa		57723	Bacteria	Acidobacteria
		Actinobacteria	phylum	full-scale DWDS in South Africa		201174	Bacteria	Actinobacteria
		Legionella pneumophila	species	pathogens	Ibekwe and Murinda (2019)	446	Bacteria	Proteobacteria	Gammaproteobacteria	Legionellales	Legionellaceae	Legionella	Legionella pneumophila
		Mycobacterium avium	species	pathogens		1764	Bacteria	Actinobacteria	Actinomycetia	Corynebacteriales	Mycobacteriaceae	Mycobacterium	Mycobacterium avium
		Pseudomonas aeruginosa	species	pathogens		287	Bacteria	Proteobacteria	Gammaproteobacteria	Pseudomonadales	Pseudomonadaceae	Pseudomonas	Pseudomonas aeruginosa
		Acanthamoeba	genus	pathogens		5754	Eukaryota	Discosea		Longamoebia	Acanthamoebidae	Acanthamoeba
		Aeromonas	genus	pathogens		642	Bacteria	Proteobacteria	Gammaproteobacteria	Aeromonadales	Aeromonadaceae	Aeromonas
		Legionella	genus	pathogens		445	Bacteria	Proteobacteria	Gammaproteobacteria	Legionellales	Legionellaceae	Legionella
		Mycobacteria		pathogens
	WWTP	Bacteroidetes	phylum	abandant in oxidation ditch	Hu et al. (2012)	976	Bacteria	Bacteroidetes
		Proteobacteria	phylum	abandant in membrane bioreactor		1224	Bacteria	Proteobacteria
		Firmicutes	phylum	Blue Plains Advanced WWTP	Hameed et al. (2019)	1239	Bacteria	Firmicutes
		Bacteroidetes	phylum	Blue Plains Advanced WWTP		976	Bacteria	Bacteroidetes
		Proteobacteria	phylum	Blue Plains Advanced WWTP		1224	Bacteria	Proteobacteria
		Clostridia	class	Blue Plains Advanced WWTP		186801	Bacteria	Firmicutes	Clostridia
		Clostridiales	order	Blue Plains Advanced WWTP		186802	Bacteria	Firmicutes	Clostridia	Eubacteriales
		Thermoanaerobacterales	order	Blue Plains Advanced WWTP		68295	Bacteria	Firmicutes	Clostridia	Thermoanaerobacterales
		Halanaerobiales	order	Blue Plains Advanced WWTP		53433	Bacteria	Firmicutes	Clostridia	Halanaerobiales
		Bacteroidia	class	Blue Plains Advanced WWTP		200643	Bacteria	Bacteroidetes	Bacteroidia
		Flavobacteriia	class	Blue Plains Advanced WWTP		117743	Bacteria	Bacteroidetes	Flavobacteriia
		Methanomicrobia	class	Blue Plains Advanced WWTP		224756	Archaea	Euryarchaeota	Methanomicrobia
		Methanobacteria	class	Blue Plains Advanced WWTP		183925	Archaea	Euryarchaeota	Methanobacteria
		Methanosarcinaceae	family	Blue Plains Advanced WWTP		2206	Archaea	Euryarchaeota	Methanomicrobia	Methanosarcinales	Methanosarcinaceae
		Methanobacteriaceae	family	Blue Plains Advanced WWTP		2159
		Methanomicrobiaceae	family	Blue Plains Advanced WWTP		2194	Archaea	Euryarchaeota	Methanomicrobia	Methanomicrobiales	Methanomicrobiaceae
		Bacteroidetes	phylum	dominant in effluent samples	Chu et al. (2018)	976	Bacteria	Bacteroidetes
		Firmicutes	phylum	dominant in effluent samples		1239	Bacteria	Firmicutes
		Actinobacteria	phylum	prevalent in the sediment samples		201174	Bacteria	Actinobacteria
		Bacteroidetes	phylum	prevalent in the sediment samples		976	Bacteria	Bacteroidetes
		Cyanobacteria	phylum	prevalent in the sediment samples		1117	Bacteria	Cyanobacteria
		Firmicutes	phylum	prevalent in the sediment samples		1239	Bacteria	Firmicutes
		Nitrospirae	phylum	prevalent in the sediment samples		40117	Bacteria	Nitrospirae
		Enterococcus	genus	resistant bacteria in final effluent	Ju et al. (2018)	1350	Bacteria	Firmicutes	Bacilli	Lactobacillales	Enterococcaceae	Enterococcus
		Staphylococcus	genus	resistant bacteria in final effluent		1279	Bacteria	Firmicutes	Bacilli	Bacillales	Staphylococcaceae	Staphylococcus
		Enterobacteriaceae	family	resistant bacteria in final effluent		543	Bacteria	Proteobacteria	Gammaproteobacteria	Enterobacterales	Enterobacteriaceae

## Sheet: Table S2
Table S2. Summarized chemical exposures in different environmental matrices.
Matrices	Environments (kingdoms)	Taxa	Taxonomic ranks	Characteristics	Citations	IUPAC_name	InChIKey	Kingdom	Superclass	Class	Subclass	Parent Level 1	Parent Level 2	Parent Level 3
air	common (inorganic)	nitrogen	Below Subclass	normal air constituents	Rusoke-Dierich (2018)	molecular nitrogen	IJGRMHOSHXDMSA-UHFFFAOYSA-N	Inorganic compounds	Homogeneous non-metal compounds	Other non-metal organides	Other non-metal nitrides
		oxygen	Below Subclass	normal air constituents		molecular oxygen	MYMOFIZGZYHOMD-UHFFFAOYSA-N	Inorganic compounds	Homogeneous non-metal compounds	Other non-metal organides	Other non-metal oxides
		argon	Below Class	normal air constituents		argon	XKRFYHLGVUSROY-UHFFFAOYSA-N	Inorganic compounds	Homogeneous non-metal compounds	Homogeneous noble gases
		carbon dioxide	Below Subclass	normal air constituents			CURLTUGMZLYLDI-UHFFFAOYSA-N	Inorganic compounds	Homogeneous non-metal compounds	Other non-metal organides	Other non-metal oxides
		neon	Below Class	normal air constituents		neon	GKAOGPIIYCISHV-UHFFFAOYSA-N	Inorganic compounds	Homogeneous non-metal compounds	Homogeneous noble gases
		helium	Below Class	normal air constituents		helium	SWQJXJOGLNCZEY-UHFFFAOYSA-N	Inorganic compounds	Homogeneous non-metal compounds	Homogeneous noble gases
		krypton	Below Class	normal air constituents		krypton	DNNSSWSSYDEUBZ-UHFFFAOYSA-N	Inorganic compounds	Homogeneous non-metal compounds	Homogeneous noble gases
		hydrogen	Below Subclass	normal air constituents		molecular hydrogen	UFHFLCQGNIYNRP-UHFFFAOYSA-N	Inorganic compounds	Homogeneous non-metal compounds	Other non-metal organides	Other non-metal hydrides
		xenon	Below Class	normal air constituents		xenon	FHNFHKCVQCLJFQ-UHFFFAOYSA-N	Inorganic compounds	Homogeneous non-metal compounds	Homogeneous noble gases
		ozone	Below Subclass	USEPA six criteria pollutants	USEPA (2015)	ozone	CBENFWSGALASAD-UHFFFAOYSA-N	Inorganic compounds	Homogeneous non-metal compounds	Other non-metal organides	Other non-metal oxides
		sulfur dioxide	Below Subclass	USEPA six criteria pollutants		sulfur dioxide	RAHZWNYVWXNFOC-UHFFFAOYSA-N	Inorganic compounds	Homogeneous non-metal compounds	Other non-metal organides	Other non-metal oxides
		nitrogen oxides	Below Class	USEPA six criteria pollutants		hydroxylamine	AVXURJPOCDRRFD-UHFFFAOYSA-N	Inorganic compounds	Homogeneous non-metal compounds	Homogeneous other non-metal compounds
		lead	Below Class	USEPA six criteria pollutants		lead	WABPQHHGFIMREM-UHFFFAOYSA-N	Inorganic compounds	Homogeneous metal compounds	Homogeneous post-transition metal compounds
		carbon monoxide	Below Class	USEPA six criteria pollutants		carbon monoxide	UGFAIRIUMAVXCW-UHFFFAOYSA-N	Inorganic compounds	Homogeneous non-metal compounds	Homogeneous other non-metal compounds
		ozone	Below Subclass	inorganic gaseous pollutants	Villanueva et al. (2021)	ozone	CBENFWSGALASAD-UHFFFAOYSA-N	Inorganic compounds	Homogeneous non-metal compounds	Other non-metal organides	Other non-metal oxides
		carbon dioxide	Below Subclass	inorganic gaseous pollutants			CURLTUGMZLYLDI-UHFFFAOYSA-N	Inorganic compounds	Homogeneous non-metal compounds	Other non-metal organides	Other non-metal oxides
		carbon monoxide	Below Class	inorganic gaseous pollutants		carbon monoxide	UGFAIRIUMAVXCW-UHFFFAOYSA-N	Inorganic compounds	Homogeneous non-metal compounds	Homogeneous other non-metal compounds
		nitrous oxide	Below Subclass	inorganic gaseous pollutants		nitrous oxide	GQPLMRYTRLFLPF-UHFFFAOYSA-N	Inorganic compounds	Homogeneous non-metal compounds	Other non-metal organides	Other non-metal nitrides
		nitrogen dioxide	Below Subclass	inorganic gaseous pollutants			JCXJVPUVTGWSNB-UHFFFAOYSA-N	Inorganic compounds	Homogeneous non-metal compounds	Other non-metal organides	Other non-metal oxides
		sulfur dioxide	Below Subclass	inorganic gaseous pollutants		sulfur dioxide	RAHZWNYVWXNFOC-UHFFFAOYSA-N	Inorganic compounds	Homogeneous non-metal compounds	Other non-metal organides	Other non-metal oxides
		ammonium	Below Class	PM constituents	Dominici et al. (2015)	azanium	QGZKDVFQNNGYKY-UHFFFAOYSA-O	Inorganic compounds	Homogeneous non-metal compounds	Homogeneous other non-metal compounds
		nitrate	Below Subclass	PM constituents		nitrate	NHNBFGGVMKEFGY-UHFFFAOYSA-N	Inorganic compounds	Homogeneous non-metal compounds	Non-metal oxoanionic compounds	Non-metal nitrates
		silicon	Below Class	PM constituents		silicon	XUIMIQQOPSSXEZ-UHFFFAOYSA-N	Inorganic compounds	Homogeneous metal compounds	Homogeneous metalloid compounds
		sodium ion	Below Class	PM constituents		sodium(1+)	FKNQFGJONOIPTF-UHFFFAOYSA-N	Inorganic compounds	Homogeneous metal compounds	Homogeneous alkali metal compounds
		sulfate	Below Subclass	PM constituents		sulfate	QAOWNCQODCNURD-UHFFFAOYSA-L	Inorganic compounds	Homogeneous non-metal compounds	Non-metal oxoanionic compounds	Non-metal sulfates
		carbon	Below Kingdom	PM constituents		carbon	OKTJSMMVPCPJKN-UHFFFAOYSA-N	Organic compounds
	indoor (organic)	propyl aldehyde	Below Parent Level 2	cooking emissions	Alves et al. (2021)	propanal	NBBJYMSMWIIQGU-UHFFFAOYSA-N	Organic compounds	Organic oxygen compounds	Organooxygen compounds	Carbonyl compounds	Aldehydes	Alpha-hydrogen aldehydes
		iso-valeraldehyde	Below Parent Level 2	abandant during frying of mackerel		3-methylbutanal	YGHRJJRRZDOVPD-UHFFFAOYSA-N	Organic compounds	Organic oxygen compounds	Organooxygen compounds	Carbonyl compounds	Aldehydes	Alpha-hydrogen aldehydes
		valeraldehyde	Below Parent Level 2	abandant during frying of mackerel		pentanal	HGBOYTHUEUWSSQ-UHFFFAOYSA-N	Organic compounds	Organic oxygen compounds	Organooxygen compounds	Carbonyl compounds	Aldehydes	Alpha-hydrogen aldehydes
		alcohols	Below Parent Level 1	PM10 constituents during Latin dishes cooking		ethanol	LFQSCWFLJHTTHZ-UHFFFAOYSA-N	Organic compounds	Organic oxygen compounds	Organooxygen compounds	Alcohols and polyols	Primary alcohols
		acids	Unclassified	PM10 constituents during Latin dishes cooking
		plasticizers	Unclassified	PM10 constituents during Latin dishes cooking
		alkyl esters	Unclassified	PM10 constituents during Latin dishes cooking
		sterols	Unclassified	PM10 constituents during Latin dishes cooking
		sugars	Unclassified	PM10 constituents during Latin dishes cooking
		polyols	Parent Level 1	PM10 constituents during Latin dishes cooking				Organic compounds	Organic oxygen compounds	Organooxygen compounds	Alcohols and polyols	Polyols
		glycerol	Below Parent Level 1	PM10 constituents during Latin dishes cooking		propane-1,2,3-triol	PEDCQBHIVMGVHV-UHFFFAOYSA-N	Organic compounds	Organic oxygen compounds	Organooxygen compounds	Carbohydrates and carbohydrate conjugates	Sugar alcohols
		phenols	Class	PM10 constituents during Latin dishes cooking				Organic compounds	Benzenoids	Phenols
		alkanes	Subclass	VOC constituents during Chinese cooking	Wang et al. (2018)			Organic compounds	Hydrocarbons	Saturated hydrocarbons	Alkanes
		alkenes	Parent Level 3	VOC constituents during Chinese cooking				Organic compounds	Hydrocarbons	Unsaturated hydrocarbons	Unsaturated aliphatic hydrocarbons	Olefins	Acyclic olefins	Alkenes
		propane	Below Subclass	VOC from cooking fuels		propane	ATUOYWHBWRKTHZ-UHFFFAOYSA-N	Organic compounds	Hydrocarbons	Saturated hydrocarbons	Alkanes
		n-butane	Below Subclass	VOC from cooking fuels		butane	IJDNQMDRQITEOD-UHFFFAOYSA-N	Organic compounds	Hydrocarbons	Saturated hydrocarbons	Alkanes
		isobutane	Below Parent Level 1	VOC from cooking fuels		2-methylpropane	NNPPMTNAJDCUHE-UHFFFAOYSA-N	Organic compounds	Hydrocarbons	Saturated hydrocarbons	Alkanes	Branched alkanes
		aldehydes	Parent Level 1	harmful VOC from barbequing				Organic compounds	Organic oxygen compounds	Organooxygen compounds	Carbonyl compounds	Aldehydes
		acetaldehyde	Below Parent Level 2	harmful VOC from barbequing		acetaldehyde	IKHGUXGNUITLKF-UHFFFAOYSA-N	Organic compounds	Organic oxygen compounds	Organooxygen compounds	Carbonyl compounds	Aldehydes	Short-chain aldehydes
		hexanal	Below Parent Level 2	harmful VOC from barbequing		hexanal	JARKCYVAAOWBJS-UHFFFAOYSA-N	Organic compounds	Organic oxygen compounds	Organooxygen compounds	Carbonyl compounds	Aldehydes	Medium-chain aldehydes
		acrolein	Below Parent Level 3	harmful VOC from barbequing		prop-2-enal	HGINCPLSRVDWNT-UHFFFAOYSA-N	Organic compounds	Organic oxygen compounds	Organooxygen compounds	Carbonyl compounds	Alpha,beta-unsaturated carbonyl compounds	Alpha,beta-unsaturated aldehydes	Enals
		formaldehyde	Below Subclass	abundant pollutants	Villanueva et al. (2018)	formaldehyde	WSFSSNUMVMOOMR-UHFFFAOYSA-N	Organic compounds	Organic oxygen compounds	Organooxygen compounds	Carbonyl compounds
		hexanal	Below Parent Level 2	abundant pollutants		hexanal	JARKCYVAAOWBJS-UHFFFAOYSA-N	Organic compounds	Organic oxygen compounds	Organooxygen compounds	Carbonyl compounds	Aldehydes	Medium-chain aldehydes
		benzene	Below Class	abundant pollutants in industrial areas		benzene	UHOVQNZJYSORNB-UHFFFAOYSA-N	Organic compounds	Benzenoids	Benzene and substituted derivatives
		n-pentane	Below Subclass	pollutants from outdoor sources		pentane	OFBQJSOFQDEBGM-UHFFFAOYSA-N	Organic compounds	Hydrocarbons	Saturated hydrocarbons	Alkanes
		aldehydes	Parent Level 1	pollutants from indoor sources				Organic compounds	Organic oxygen compounds	Organooxygen compounds	Carbonyl compounds	Aldehydes
		aldehydes	Parent Level 1	pollutants from indoor sources				Organic compounds	Organic oxygen compounds	Organooxygen compounds	Carbonyl compounds	Aldehydes
		terpenes	Unclassified	pollutants from indoor sources
		alkanes	Subclass	pollutants from indoor sources				Organic compounds	Hydrocarbons	Saturated hydrocarbons	Alkanes
		aromatic hydrocarbons	Class	pollutants from indoor sources				Organic compounds	Hydrocarbons	Aromatic hydrocarbons
		ketones	Parent Level 1	abandant in commercial spaces	Cometto-Muñiz and Abraham (2015)			Organic compounds	Organic oxygen compounds	Organooxygen compounds	Carbonyl compounds	Ketones
		halogenated aliphatics	Unclassified	abandant in commercial spaces
		halogenated aromatics	Unclassified	abandant in commercial spaces
		non-halogenated aromatics	Unclassified	abandant in commercial spaces
		acetone	Below Parent Level 1	abandant in commercial spaces		propan-2-one	CSCPPACGZOOCGX-UHFFFAOYSA-N	Organic compounds	Organic oxygen compounds	Organooxygen compounds	Carbonyl compounds	Ketones
		ethanol	Below Parent Level 1	abandant in commercial spaces		ethanol	LFQSCWFLJHTTHZ-UHFFFAOYSA-N	Organic compounds	Organic oxygen compounds	Organooxygen compounds	Alcohols and polyols	Primary alcohols
		aldehydes	Parent Level 1	abandant in non-commercial spaces				Organic compounds	Organic oxygen compounds	Organooxygen compounds	Carbonyl compounds	Aldehydes
		carboxylic acids	Subclass	abandant in non-commercial spaces				Organic compounds	Organic acids and derivatives	Carboxylic acids and derivatives	Carboxylic acids
		cyclic aliphatics	Unclassified	abandant in non-commercial spaces
		lineal aliphatics	Unclassified	abandant in non-commercial spaces
		1-butanol	Below Parent Level 1	abandant in non-commercial spaces		butan-1-ol	LRHPLDYGYMQRHN-UHFFFAOYSA-N	Organic compounds	Organic oxygen compounds	Organooxygen compounds	Alcohols and polyols	Primary alcohols
		trichloroethene	Below Subclass	abandant in non-commercial spaces		1,1,2-trichloroethene	XSTXAVWGXDQKEL-UHFFFAOYSA-N	Organic compounds	Organohalogen compounds	Vinyl halides	Vinyl chlorides
		nonanal	Below Parent Level 2	abandant in non-commercial spaces		nonanal	GYHFUZHODSMOHU-UHFFFAOYSA-N	Organic compounds	Organic oxygen compounds	Organooxygen compounds	Carbonyl compounds	Aldehydes	Medium-chain aldehydes
	outdoor (organic)	benzene	Below Class	BTEX, typical VOCs	Montero-Montoya et al. (2018)	benzene	UHOVQNZJYSORNB-UHFFFAOYSA-N	Organic compounds	Benzenoids	Benzene and substituted derivatives
		toluene	Below Subclass	BTEX, typical VOCs		toluene	YXFVVABEGXRONW-UHFFFAOYSA-N	Organic compounds	Benzenoids	Benzene and substituted derivatives	Toluenes
		ethylbenzene	Below Class	BTEX, typical VOCs		ethylbenzene	YNQLUTRBYVCPMQ-UHFFFAOYSA-N	Organic compounds	Benzenoids	Benzene and substituted derivatives
		xylenes	Subclass	BTEX, typical VOCs				Organic compounds	Benzenoids	Benzene and substituted derivatives	Xylenes
		dichloromethane	Below Subclass	seasonal, higher in summer	Guo et al. (2004)	dichloromethane	YMWUJEATGCHHMB-UHFFFAOYSA-N	Organic compounds	Organohalogen compounds	Alkyl halides	Halomethanes
		xylene	Subclass	seasonal, higher in summer				Organic compounds	Benzenoids	Benzene and substituted derivatives	Xylenes
		trimethylbenzene	Unclassified	seasonal, higher in summer				Organic compounds	Benzenoids	Benzene and substituted derivatives
		chloromethane	Below Subclass	seasonal, higher in winter		chloromethane	NEHMKBQYUWJMIP-UHFFFAOYSA-N	Organic compounds	Organohalogen compounds	Alkyl halides	Halomethanes
		benzene	Below Class	seasonal, higher in winter		benzene	UHOVQNZJYSORNB-UHFFFAOYSA-N	Organic compounds	Benzenoids	Benzene and substituted derivatives
		tetrachloroethylene	Below Subclass	seasonal, higher in winter		1,1,2,2-tetrachloroethene	CYTYCFOTNPOANT-UHFFFAOYSA-N	Organic compounds	Organohalogen compounds	Vinyl halides	Vinyl chlorides
		alkanes	Subclass	abandant during traffic peak	Xie et al. (2009)			Organic compounds	Hydrocarbons	Saturated hydrocarbons	Alkanes
		alkenes	Parent Level 3	abandant during traffic peak				Organic compounds	Hydrocarbons	Unsaturated hydrocarbons	Unsaturated aliphatic hydrocarbons	Olefins	Acyclic olefins	Alkenes
		trichloroethylene	Below Subclass	higher concentrations in the industrial spaces	Cometto-Muñiz and Abraham (2015)	1,1,2-trichloroethene	XSTXAVWGXDQKEL-UHFFFAOYSA-N	Organic compounds	Organohalogen compounds	Vinyl halides	Vinyl chlorides
		phenol	Below Subclass	higher concentrations in the industrial spaces		phenol	ISWSIDIOOBJBQZ-UHFFFAOYSA-N	Organic compounds	Benzenoids	Phenols	1-hydroxy-4-unsubstituted benzenoids
		hexanal	Below Parent Level 2	higher concentrations in the industrial spaces		hexanal	JARKCYVAAOWBJS-UHFFFAOYSA-N	Organic compounds	Organic oxygen compounds	Organooxygen compounds	Carbonyl compounds	Aldehydes	Medium-chain aldehydes
		1-butanol	Below Parent Level 1	higher concentrations in the industrial spaces		butan-1-ol	LRHPLDYGYMQRHN-UHFFFAOYSA-N	Organic compounds	Organic oxygen compounds	Organooxygen compounds	Alcohols and polyols	Primary alcohols
		n-hexane	Below Subclass	higher concentrations in the industrial spaces		hexane	VLKZOEOYAKHREP-UHFFFAOYSA-N	Organic compounds	Hydrocarbons	Saturated hydrocarbons	Alkanes
		tridecane	Below Subclass	higher concentrations in the industrial spaces		tridecane	IIYFAKIEWZDVMP-UHFFFAOYSA-N	Organic compounds	Hydrocarbons	Saturated hydrocarbons	Alkanes
		benzene	Below Class	higher concentrations in the industrial spaces		benzene	UHOVQNZJYSORNB-UHFFFAOYSA-N	Organic compounds	Benzenoids	Benzene and substituted derivatives
		ethylbenzene	Below Class	higher concentrations in the industrial spaces		ethylbenzene	YNQLUTRBYVCPMQ-UHFFFAOYSA-N	Organic compounds	Benzenoids	Benzene and substituted derivatives
		nonane	Below Subclass	higher concentrations in the industrial spaces		nonane	BKIMMITUMNQMOS-UHFFFAOYSA-N	Organic compounds	Hydrocarbons	Saturated hydrocarbons	Alkanes
		n-heptane	Below Subclass	higher concentrations in the industrial spaces		heptane	IMNFDUFMRHMDMM-UHFFFAOYSA-N	Organic compounds	Hydrocarbons	Saturated hydrocarbons	Alkanes
		n-octane	Below Subclass	higher concentrations in the industrial spaces		octane	TVMXDCGIABBOFY-UHFFFAOYSA-N	Organic compounds	Hydrocarbons	Saturated hydrocarbons	Alkanes
		naphthalene	Below Class	higher concentrations in the industrial spaces		naphthalene	UFWIBTONFRDIAS-UHFFFAOYSA-N	Organic compounds	Benzenoids	Naphthalenes
		styrene	Below Subclass	higher concentrations in the industrial spaces		styrene	PPBRXRYQALVLMV-UHFFFAOYSA-N	Organic compounds	Benzenoids	Benzene and substituted derivatives	Styrenes
		toluene	Below Subclass	higher concentrations in the industrial spaces		toluene	YXFVVABEGXRONW-UHFFFAOYSA-N	Organic compounds	Benzenoids	Benzene and substituted derivatives	Toluenes
		n-undecane	Below Subclass	higher concentrations in the industrial spaces		undecane	RSJKGSCJYJTIGS-UHFFFAOYSA-N	Organic compounds	Hydrocarbons	Saturated hydrocarbons	Alkanes
		m-xylene	Below Parent Level 1	higher concentrations in the industrial spaces		1,3-xylene	IVSZLXZYQVIEFR-UHFFFAOYSA-N	Organic compounds	Benzenoids	Benzene and substituted derivatives	Xylenes	m-Xylenes
		p-xylene	Below Parent Level 1	higher concentrations in the industrial spaces		1,4-xylene	URLKBWYHVLBVBO-UHFFFAOYSA-N	Organic compounds	Benzenoids	Benzene and substituted derivatives	Xylenes	p-Xylenes
		o-xylene	Below Parent Level 1	higher concentrations in the industrial spaces		1,2-xylene	CTQNGGLPUBDAKN-UHFFFAOYSA-N	Organic compounds	Benzenoids	Benzene and substituted derivatives	Xylenes	o-Xylenes
	personal (organic)	phthalates	Unclassified	plastics industry	Doherty et al. (2020)
		organophosphate esters	Subclass	plastics industry				Organic compounds	Organic acids and derivatives	Organic phosphoric acids and derivatives	Phosphate esters
		permethrin	Below Parent Level 1	pesticides		(3-phenoxyphenyl)methyl 3-(2,2-dichloroethenyl)-2,2-dimethylcyclopropane-1-carboxylate	RLLPVAHGXHCWKJ-UHFFFAOYSA-N	Organic compounds	Lipids and lipid-like molecules	Fatty Acyls	Fatty acid esters	Pyrethroids
		N,N-Diethyl-m-toluamide	Below Parent Level 3	pesticides		N,N-diethyl-3-methylbenzamide	MMOXZBCLCQITDF-UHFFFAOYSA-N	Organic compounds	Benzenoids	Benzene and substituted derivatives	Toluenes	Toluamides	m-Toluamides	N,N-dialkyl-m-toluamides
		butylated hydroxyanisole	Below Subclass	food industry		3-(1-methylpyrrolidin-2-yl)pyridine	SNICXCGAKADSCV-UHFFFAOYSA-N	Organic compounds	Organoheterocyclic compounds	Pyridines and derivatives	Pyrrolidinylpyridines
		ibuprofen	Below Class	medicine		2-[4-(2-methylpropyl)phenyl]propanoic acid	HEFNNWSXXWATRW-UHFFFAOYSA-N	Organic compounds	Phenylpropanoids and polyketides	Phenylpropanoic acids
		paracetamol	Below Subclass	medicine		N-(4-hydroxyphenyl)acetamide	RZVAJINKPMORJF-UHFFFAOYSA-N	Organic compounds	Benzenoids	Phenols	1-hydroxy-2-unsubstituted benzenoids
		benzophenone	Below Subclass	multipollutant exposures during pregnancy		diphenylmethanone	RWCCWEUUXYIKHB-UHFFFAOYSA-N	Organic compounds	Benzenoids	Benzene and substituted derivatives	Benzophenones
		butyl benzyl phthalate	Below Parent Level 1	multipollutant exposures during pregnancy		2-O-benzyl 1-O-butyl benzene-1,2-dicarboxylate	IRIAEXORFWYRCZ-UHFFFAOYSA-N	Organic compounds	Benzenoids	Benzene and substituted derivatives	Benzoic acids and derivatives	Benzoic acid esters
		benzyl salicylate	Below Parent Level 2	multipollutant exposures during pregnancy		benzyl 2-hydroxybenzoate	ZCTQGTTXIYCGGC-UHFFFAOYSA-N	Organic compounds	Benzenoids	Benzene and substituted derivatives	Benzoic acids and derivatives	Benzoic acid esters	o-Hydroxybenzoic acid esters
		diethyltoluamide	Below Parent Level 3	multipollutant exposures during pregnancy		N,N-diethyl-3-methylbenzamide	MMOXZBCLCQITDF-UHFFFAOYSA-N	Organic compounds	Benzenoids	Benzene and substituted derivatives	Toluenes	Toluamides	m-Toluamides	N,N-dialkyl-m-toluamides
		diisobutyl phthalate	Below Parent Level 1	multipollutant exposures during pregnancy		bis(2-methylpropyl) benzene-1,2-dicarboxylate	MGWAVDBGNNKXQV-UHFFFAOYSA-N	Organic compounds	Benzenoids	Benzene and substituted derivatives	Benzoic acids and derivatives	Benzoic acid esters
		di-n-butyl phthalate	Below Parent Level 1	multipollutant exposures during pregnancy		dibutyl benzene-1,2-dicarboxylate	DOIRQSBPFJWKBE-UHFFFAOYSA-N	Organic compounds	Benzenoids	Benzene and substituted derivatives	Benzoic acids and derivatives	Benzoic acid esters
		ethylene brassylate	Below Class	multipollutant exposures during pregnancy		1,4-dioxacycloheptadecane-5,17-dione	XRHCAGNSDHCHFJ-UHFFFAOYSA-N	Organic compounds	Phenylpropanoids and polyketides	Macrolides and analogues
		galaxolide	Below Subclass	multipollutant exposures during pregnancy		4,6,6,7,8,8-hexamethyl-1,3,4,7-tetrahydrocyclopenta[g]isochromene	ONKNPOPIGWHAQC-UHFFFAOYSA-N	Organic compounds	Organoheterocyclic compounds	Benzopyrans	2-benzopyrans
		lilial	Below Subclass	multipollutant exposures during pregnancy		3-(4-tert-butylphenyl)-2-methylpropanal	SDQFDHOLCGWZPU-UHFFFAOYSA-N	Organic compounds	Benzenoids	Benzene and substituted derivatives	Phenylpropanes
		tonalide	Below Class	multipollutant exposures during pregnancy		1-(3,5,5,6,8,8-hexamethyl-6,7-dihydronaphthalen-2-yl)ethanone	DNRJTBAOUJJKDY-UHFFFAOYSA-N	Organic compounds	Benzenoids	Tetralins
		dichlorvos	Below Parent Level 2	elevated toxicity	Tang et al. (2021)	2,2-dichloroethenyl dimethyl phosphate	OEBRKCOSUFCWJD-UHFFFAOYSA-N	Organic compounds	Organic acids and derivatives	Organic phosphoric acids and derivatives	Phosphate esters	Alkyl phosphates	Dialkyl phosphates
		naphthalene	Below Class	elevated toxicity		naphthalene	UFWIBTONFRDIAS-UHFFFAOYSA-N	Organic compounds	Benzenoids	Naphthalenes
		polyaromatic hydrocarbons	Unclassified	elevated toxicity
		diethyltoluamide	Below Parent Level 3	insect repellent	Jiang et al. (2019)	N,N-diethyl-3-methylbenzamide	MMOXZBCLCQITDF-UHFFFAOYSA-N	Organic compounds	Benzenoids	Benzene and substituted derivatives	Toluenes	Toluamides	m-Toluamides	N,N-dialkyl-m-toluamides
		omethoate	Below Parent Level 2	pesticide		2-dimethoxyphosphorylsulfanyl-N-methylacetamide	PZXOQEXFMJCDPG-UHFFFAOYSA-N	Organic compounds	Organic acids and derivatives	Carboxylic acids and derivatives	Carboxylic acid derivatives	Carboxylic acid amides	Secondary carboxylic acid amides
		phthalate	Below Parent Level 1	plastic-related chemical		phthalate	XNGIFLGASWRNHJ-UHFFFAOYSA-L	Organic compounds	Benzenoids	Benzene and substituted derivatives	Benzoic acids and derivatives	Benzoic acids
		pyridine	Below Class	industrial organic solvent		pyridine	JUJWROOIHBZHMG-UHFFFAOYSA-N	Organic compounds	Organoheterocyclic compounds	Pyridines and derivatives
		diethylene glycol	Below Parent Level 1	carcinogen		2-(2-hydroxyethoxy)ethanol	MTHSVFCYNBDYFN-UHFFFAOYSA-N	Organic compounds	Organic oxygen compounds	Organooxygen compounds	Ethers	Dialkyl ethers
		geosmin	Below Parent Level 1	“earthy” smell compound present when it rains		(4S,4aS,8aR)-4,8a-dimethyl-1,2,3,4,5,6,7,8-octahydronaphthalen-4a-ol	JLPUXFOGCDVKGO-TUAOUCFPSA-N	Organic compounds	Organic oxygen compounds	Organooxygen compounds	Alcohols and polyols	Tertiary alcohols
		caprylic acid	Below Parent Level 1	commonly found in different types of disinfectants		octanoic acid	WWZKQHOCKIZLMA-UHFFFAOYSA-N	Organic compounds	Lipids and lipid-like molecules	Fatty Acyls	Fatty acids and conjugates	Medium-chain fatty acids
soil	common (inorganic)	oxygen	Below Subclass	eight inorganic mineral elements	Speight, J.G. (2018)	molecular oxygen	MYMOFIZGZYHOMD-UHFFFAOYSA-N	Inorganic compounds	Homogeneous non-metal compounds	Other non-metal organides	Other non-metal oxides
		silicon	Below Class	eight inorganic mineral elements		silicon	XUIMIQQOPSSXEZ-UHFFFAOYSA-N	Inorganic compounds	Homogeneous metal compounds	Homogeneous metalloid compounds
		aluminum	Below Class	eight inorganic mineral elements		aluminum	XAGFODPZIPBFFR-UHFFFAOYSA-N	Inorganic compounds	Homogeneous metal compounds	Homogeneous post-transition metal compounds
		iron	Below Class	eight inorganic mineral elements		iron	XEEYBQQBJWHFJM-UHFFFAOYSA-N	Inorganic compounds	Homogeneous metal compounds	Homogeneous transition metal compounds
		magnesium	Below Class	eight inorganic mineral elements		magnesium	FYYHWMGAXLPEAU-UHFFFAOYSA-N	Inorganic compounds	Homogeneous metal compounds	Homogeneous alkaline earth metal compounds
		calcium	Below Class	eight inorganic mineral elements		calcium	OYPRJOBELJOOCE-UHFFFAOYSA-N	Inorganic compounds	Homogeneous metal compounds	Homogeneous alkaline earth metal compounds
		sodium	Below Class	eight inorganic mineral elements		sodium	KEAYESYHFKHZAL-UHFFFAOYSA-N	Inorganic compounds	Homogeneous metal compounds	Homogeneous alkali metal compounds
		potassium	Below Class	eight inorganic mineral elements		potassium	ZLMJMSJWJFRBEC-UHFFFAOYSA-N	Inorganic compounds	Homogeneous metal compounds	Homogeneous alkali metal compounds
		copper sulfate	Below Subclass	inorganic pesticide ingredients	Abubakar et al. (2020)	copper;sulfate	ARUVKPQLZAKDPS-UHFFFAOYSA-L	Inorganic compounds	Mixed metal/non-metal compounds	Transition metal oxoanionic compounds	Transition metal sulfates
		ferrous sulfate	Below Subclass	inorganic pesticide ingredients		iron(2+);sulfate	BAUYGSIQEAFULO-UHFFFAOYSA-L	Inorganic compounds	Mixed metal/non-metal compounds	Transition metal oxoanionic compounds	Transition metal sulfates
		lime	Unclassified	inorganic pesticide ingredients
		sulfur	Below Subclass	inorganic pesticide ingredients		sulfur	NINIDFKCEFEMDL-UHFFFAOYSA-N	Inorganic compounds	Homogeneous non-metal compounds	Other non-metal organides	Other non-metal sulfides
		arsenic	Below Class	inorganic pesticide ingredients		arsenic	RQNWIZPPADIBDY-UHFFFAOYSA-N	Inorganic compounds	Homogeneous metal compounds	Homogeneous metalloid compounds
		cyanide	Below Subclass	inorganic pesticide ingredients		cyanide	XFXPMWWXUTWYJX-UHFFFAOYSA-N	Inorganic compounds	Homogeneous non-metal compounds	Other non-metal organides	Other non-metal nitrides
		mercury	Below Class	inorganic pesticide ingredients		mercury	QSHDDOUJBYECFT-UHFFFAOYSA-N	Inorganic compounds	Homogeneous metal compounds	Homogeneous transition metal compounds
		lead	Below Class	heavy metals	Yadav et al. (2019)	lead	WABPQHHGFIMREM-UHFFFAOYSA-N	Inorganic compounds	Homogeneous metal compounds	Homogeneous post-transition metal compounds
		arsenic	Below Class	heavy metals		arsenic	RQNWIZPPADIBDY-UHFFFAOYSA-N	Inorganic compounds	Homogeneous metal compounds	Homogeneous metalloid compounds
		mercury	Below Class	heavy metals		mercury	QSHDDOUJBYECFT-UHFFFAOYSA-N	Inorganic compounds	Homogeneous metal compounds	Homogeneous transition metal compounds
		cadmium	Below Class	heavy metals		cadmium	BDOSMKKIYDKNTQ-UHFFFAOYSA-N	Inorganic compounds	Homogeneous metal compounds	Homogeneous transition metal compounds
		zinc	Below Class	heavy metals		zinc	HCHKCACWOHOZIP-UHFFFAOYSA-N	Inorganic compounds	Homogeneous metal compounds	Homogeneous transition metal compounds
		silver	Below Class	heavy metals		silver	BQCADISMDOOEFD-UHFFFAOYSA-N	Inorganic compounds	Homogeneous metal compounds	Homogeneous transition metal compounds
		copper	Below Class	heavy metals		copper	RYGMFSIKBFXOCR-UHFFFAOYSA-N	Inorganic compounds	Homogeneous metal compounds	Homogeneous transition metal compounds
		ferrum	Below Class	heavy metals		iron	XEEYBQQBJWHFJM-UHFFFAOYSA-N	Inorganic compounds	Homogeneous metal compounds	Homogeneous transition metal compounds
		chromium	Below Class	heavy metals		chromium	VYZAMTAEIAYCRO-UHFFFAOYSA-N	Inorganic compounds	Homogeneous metal compounds	Homogeneous transition metal compounds
		nickel	Below Class	heavy metals		nickel	PXHVJJICTQNCMI-UHFFFAOYSA-N	Inorganic compounds	Homogeneous metal compounds	Homogeneous transition metal compounds
		palladium	Below Class	heavy metals		palladium	KDLHZDBZIXYQEI-UHFFFAOYSA-N	Inorganic compounds	Homogeneous metal compounds	Homogeneous transition metal compounds
		platinum	Below Class	heavy metals		platinum	BASFCYQUMIYNBI-UHFFFAOYSA-N	Inorganic compounds	Homogeneous metal compounds	Homogeneous transition metal compounds
	Farm (organic)	phthalate esters	Parent Level 2	organic contaminants	Sun et al. (2016)			Organic compounds	Benzenoids	Benzene and substituted derivatives	Benzoic acids and derivatives	Phthalic acid and derivatives	Phthalate esters
		PAHs	Unclassified	organic contaminants
		polychlorinated biphenyls	Parent Level 2	organic contaminants				Organic compounds	Benzenoids	Benzene and substituted derivatives	Biphenyls and derivatives	Chlorinated biphenyls	Polychlorinated biphenyls
		organochlorine pesticides	Unclassified	organic contaminants
		p,p′-DDE	Below Subclass	organochlorine pesticides		1-chloro-4-[2,2-dichloro-1-(4-chlorophenyl)ethenyl]benzene	UCNVFOCBFJOQAL-UHFFFAOYSA-N	Organic compounds	Benzenoids	Benzene and substituted derivatives	Diphenylmethanes
		p,p′-DDT	Below Subclass	organochlorine pesticides		1-chloro-4-[2,2,2-trichloro-1-(4-chlorophenyl)ethyl]benzene	YVGGHNCTFXOJCH-UHFFFAOYSA-N	Organic compounds	Benzenoids	Benzene and substituted derivatives	Diphenylmethanes
		chlordane	Below Subclass	organochlorine pesticides		1,3,4,7,8,9,10,10-octachlorotricyclo[5.2.1.02,6]dec-8-ene	BIWJNBZANLAXMG-UHFFFAOYSA-N	Organic compounds	Organohalogen compounds	Vinyl halides	Vinyl chlorides
		HCHs	Below Subclass	organochlorine pesticides				Organic compounds	Organohalogen compounds	Alkyl halides	Cyclohexyl halides
		BbF	Below Parent Level 1	most abundant carcinogenic PAHs in the farmland		1-bromo-2,3,4,5,6-pentafluorobenzene	XEKTVXADUPBFOA-UHFFFAOYSA-N	Organic compounds	Benzenoids	Benzene and substituted derivatives	Halobenzenes	Fluorobenzenes
		Chr	Below Subclass	most abundant carcinogenic PAHs in the farmland		chrysene	WDECIBYCCFPHNR-UHFFFAOYSA-N	Organic compounds	Benzenoids	Phenanthrenes and derivatives	Chrysenes
	Landfill (organic)	benzene derivatives	Unclassified	municipal solid waste landfill sites in Delhi, India.	Swati et al. (2017)
		halogenated aliphatic compounds	Unclassified	municipal solid waste landfill sites in Delhi, India.
		phthalates	Unclassified	municipal solid waste landfill sites in Delhi, India.
		PAHs	Unclassified	municipal solid waste landfill sites in Delhi, India.
		methane	Below Subclass	abandant in LFG	Nair et al. (2019)	methane	VNWKTOKETHGBQD-UHFFFAOYSA-N	Organic compounds	Hydrocarbons	Saturated hydrocarbons	Alkanes
		carbon dioxide	Below Subclass	abandant in LFG			CURLTUGMZLYLDI-UHFFFAOYSA-N	Inorganic compounds	Homogeneous non-metal compounds	Other non-metal organides	Other non-metal oxides
		benzene	Below Class	non-methane VOCs		benzene	UHOVQNZJYSORNB-UHFFFAOYSA-N	Organic compounds	Benzenoids	Benzene and substituted derivatives
		hydrogen sulfide	Below Subclass	non-methane VOCs		sulfane	RWSOTUBLDIXVET-UHFFFAOYSA-N	Inorganic compounds	Homogeneous non-metal compounds	Other non-metal organides	Other non-metal sulfides
		trichloroethylene	Below Subclass	non-methane VOCs		1,1,2-trichloroethene	XSTXAVWGXDQKEL-UHFFFAOYSA-N	Organic compounds	Organohalogen compounds	Vinyl halides	Vinyl chlorides
		vinyl chloride	Below Subclass	non-methane VOCs		chloroethene	BZHJMEDXRYGGRV-UHFFFAOYSA-N	Organic compounds	Organohalogen compounds	Vinyl halides	Vinyl chlorides
		alkylbenzenes	Unclassified	VOCs with intense odor
		esters	Unclassified	VOCs with intense odor
		organosulfur compounds	Superclass	VOCs with intense odor				Organic compounds	Organosulfur compounds
		limonene	Below Parent Level 1	VOCs with intense odor		1-methyl-4-prop-1-en-2-ylcyclohexene	XMGQYMWWDOXHJM-UHFFFAOYSA-N	Organic compounds	Lipids and lipid-like molecules	Prenol lipids	Monoterpenoids	Menthane monoterpenoids
		formaldehyde	Below Subclass	VOCs with benzene rings		formaldehyde	WSFSSNUMVMOOMR-UHFFFAOYSA-N	Organic compounds	Organic oxygen compounds	Organooxygen compounds	Carbonyl compounds
water	common (inorganic)	hydrogen ions	Below Subclass	acidity	Lemmons, R. (2022)	hydron	GPRLSGONYQIRFK-UHFFFAOYSA-N	Inorganic compounds	Homogeneous non-metal compounds	Other non-metal organides	Other non-metal hydrides
		hydroxyl ions	Below Subclass	alkalinity		hydroxide	XLYOFNOQVPJJNP-UHFFFAOYSA-M	Inorganic compounds	Homogeneous non-metal compounds	Non-metal oxoanionic compounds	Non-metal hydroxides
		bicarbonate ions	Unclassified	alkalinity		hydrogen carbonate	BVKZGUZCCUSVTD-UHFFFAOYSA-M
		chlorides	Below Class	alkalinity		chloride	VEXZGXHMUGYJMC-UHFFFAOYSA-M	Inorganic compounds	Homogeneous non-metal compounds	Homogeneous halogens
		nitrogen	Below Subclass	alkalinity		molecular nitrogen	IJGRMHOSHXDMSA-UHFFFAOYSA-N	Inorganic compounds	Homogeneous non-metal compounds	Other non-metal organides	Other non-metal nitrides
		phosphorus	Below Class	alkalinity		phosphorus	OAICVXFJPJFONN-UHFFFAOYSA-N	Inorganic compounds	Homogeneous non-metal compounds	Homogeneous other non-metal compounds
		sulfur	Below Subclass	alkalinity		sulfur	NINIDFKCEFEMDL-UHFFFAOYSA-N	Inorganic compounds	Homogeneous non-metal compounds	Other non-metal organides	Other non-metal sulfides
		calcium carbonate	Below Subclass	alkalinity		calcium;carbonate	VTYYLEPIZMXCLO-UHFFFAOYSA-L	Organic compounds	Organic acids and derivatives	Organic carbonic acids and derivatives	Organic carbonic acids
		potassium carbonate	Below Subclass	alkalinity		dipotassium;carbonate	BWHMMNNQKKPAPP-UHFFFAOYSA-L	Organic compounds	Organic acids and derivatives	Organic carbonic acids and derivatives	Organic carbonic acids
		magnesium carbonate	Below Subclass	alkalinity		magnesium;carbonate	ZLNQQNXFFQJAID-UHFFFAOYSA-L	Organic compounds	Organic acids and derivatives	Organic carbonic acids and derivatives	Organic carbonic acids
		sodium carbonate	Below Subclass	alkalinity		disodium;carbonate	CDBYLPFSWZWCQE-UHFFFAOYSA-L	Organic compounds	Organic acids and derivatives	Organic carbonic acids and derivatives	Organic carbonic acids
		calcium bicarbonate	Below Subclass	alkalinity		calcium;hydrogen carbonate	NKWPZUCBCARRDP-UHFFFAOYSA-L	Organic compounds	Organic acids and derivatives	Organic carbonic acids and derivatives	Organic carbonic acids
		potassium bicarbonate	Below Subclass	alkalinity		potassium;hydrogen carbonate	TYJJADVDDVDEDZ-UHFFFAOYSA-M	Organic compounds	Organic acids and derivatives	Organic carbonic acids and derivatives	Organic carbonic acids
		magnesium bicarbonate	Below Subclass	alkalinity		magnesium;hydrogen carbonate	QWDJLDTYWNBUKE-UHFFFAOYSA-L	Organic compounds	Organic acids and derivatives	Organic carbonic acids and derivatives	Organic carbonic acids
		sodium bicarbonate	Below Subclass	alkalinity		sodium;hydrogen carbonate	UIIMBOGNXHQVGW-UHFFFAOYSA-M	Organic compounds	Organic acids and derivatives	Organic carbonic acids and derivatives	Organic carbonic acids
		nitrite	Below Subclass	forms of nitrogen		nitrite	IOVCWXUNBOPUCH-UHFFFAOYSA-M	Inorganic compounds	Homogeneous non-metal compounds	Non-metal oxoanionic compounds	Non-metal nitrites
		nitrate	Below Subclass	forms of nitrogen		nitrate	NHNBFGGVMKEFGY-UHFFFAOYSA-N	Inorganic compounds	Homogeneous non-metal compounds	Non-metal oxoanionic compounds	Non-metal nitrates
		ammonia	Below Class	forms of nitrogen		azane	QGZKDVFQNNGYKY-UHFFFAOYSA-N	Inorganic compounds	Homogeneous non-metal compounds	Homogeneous other non-metal compounds
		phosphate	Below Subclass	forms of phosphorus		phosphate	NBIIXXVUZAFLBC-UHFFFAOYSA-K	Inorganic compounds	Homogeneous non-metal compounds	Non-metal oxoanionic compounds	Non-metal phosphates
		sulfate ions	Below Subclass	present in many water supply systems and wastewater		sulfate	QAOWNCQODCNURD-UHFFFAOYSA-L	Inorganic compounds	Homogeneous non-metal compounds	Non-metal oxoanionic compounds	Non-metal sulfates
		hydrogen sulfide	Below Subclass	sulfides		sulfane	RWSOTUBLDIXVET-UHFFFAOYSA-N	Inorganic compounds	Homogeneous non-metal compounds	Other non-metal organides	Other non-metal sulfides
		cadmium	Below Class	main toxic substances in industrial effluents		cadmium	BDOSMKKIYDKNTQ-UHFFFAOYSA-N	Inorganic compounds	Homogeneous metal compounds	Homogeneous transition metal compounds
		mercury	Below Class	main toxic substances in industrial effluents		mercury	QSHDDOUJBYECFT-UHFFFAOYSA-N	Inorganic compounds	Homogeneous metal compounds	Homogeneous transition metal compounds
		zinc	Below Class	main toxic substances in industrial effluents		zinc	HCHKCACWOHOZIP-UHFFFAOYSA-N	Inorganic compounds	Homogeneous metal compounds	Homogeneous transition metal compounds
		chromium	Below Class	main toxic substances in industrial effluents		chromium	VYZAMTAEIAYCRO-UHFFFAOYSA-N	Inorganic compounds	Homogeneous metal compounds	Homogeneous transition metal compounds
		lead	Below Class	main toxic substances in industrial effluents		lead	WABPQHHGFIMREM-UHFFFAOYSA-N	Inorganic compounds	Homogeneous metal compounds	Homogeneous post-transition metal compounds
		plutonium	Below Class	main toxic substances in industrial effluents		plutonium	OYEHPCDNVJXUIW-UHFFFAOYSA-N	Inorganic compounds	Homogeneous metal compounds	Homogeneous actinide compounds
	surface water (organic)	cocaine	Below Parent Level 1	widely distributed in Minnesota lakes	MPCA (2013)	methyl (1R,2R,3S,5S)-3-benzoyloxy-8-methyl-8-azabicyclo[3.2.1]octane-2-carboxylate	ZPUCINDJVBIVPJ-LJISPDSOSA-N	Organic compounds	Benzenoids	Benzene and substituted derivatives	Benzoic acids and derivatives	Benzoic acid esters
		carbadox	Below Parent Level 1	widely distributed in Minnesota lakes		methyl N-[(E)-(1,4-dioxidoquinoxaline-1,4-diium-2-yl)methylideneamino]carbamate	OVGGLBAWFMIPPY-WUXMJOGZSA-N	Organic compounds	Organoheterocyclic compounds	Diazanaphthalenes	Benzodiazines	Quinoxalines
		amitriptyline	Below Class	widely distributed in Minnesota lakes		N,N-dimethyl-3-(2-tricyclo[9.4.0.03,8]pentadeca-1(15),3,5,7,11,13-hexaenylidene)propan-1-amine	KRMDCWKBEZIMAB-UHFFFAOYSA-N	Organic compounds	Benzenoids	Dibenzocycloheptenes
		DEET	Below Parent Level 3	widely distributed in Minnesota lakes		N,N-diethyl-3-methylbenzamide	MMOXZBCLCQITDF-UHFFFAOYSA-N	Organic compounds	Benzenoids	Benzene and substituted derivatives	Toluenes	Toluamides	m-Toluamides	N,N-dialkyl-m-toluamides
		parabens	Unclassified	preservatives for food and cosmetics
		methylparaben	Below Parent Level 3	preservatives for food and cosmetics		methyl 4-hydroxybenzoate	LXCFILQKKLGQFO-UHFFFAOYSA-N	Organic compounds	Benzenoids	Benzene and substituted derivatives	Benzoic acids and derivatives	Benzoic acid esters	p-Hydroxybenzoic acid esters	p-Hydroxybenzoic acid alkyl esters
		benzotriazole	Below Class	medicine		2H-benzotriazole	QRUDEWIWKLJBPS-UHFFFAOYSA-N	Organic compounds	Organoheterocyclic compounds	Benzotriazoles
		carbamazepine	Below Subclass	medicine		benzo[b][1]benzazepine-11-carboxamide	FFGPTBGBLSHEPO-UHFFFAOYSA-N	Organic compounds	Organoheterocyclic compounds	Benzazepines	Dibenzazepines
		proteins	Unclassified	marine POM	Lønborg et al. (2020)
		carbohydrates	Unclassified	marine POM
		lipids	Unclassified	marine POM
		nucleic acids	Unclassified	marine POM
		pigments	Unclassified	marine POM
		neurotoxins	Unclassified	produced by red tide	Zohdi and Abbaspour (2019)
		polyunsaturated fatty acids	Unclassified	produced by red tide
		galactolipids	Unclassified	produced by red tide
	DWDS (organic)	humic acid	Below Parent Level 2	natural organics in drinking water	Ivana Ivančev-Tumbas (2014)	2-nitrobicyclo[2.2.1]hept-5-ene-2,3-dicarboxylic acid	QJZYHAIUNVAGQP-UHFFFAOYSA-N	Organic compounds	Organic acids and derivatives	Carboxylic acids and derivatives	Amino acids, peptides, and analogues	Amino acids and derivatives	Alpha amino acids and derivatives
		fulvic acid	Below Parent Level 1	natural organics in drinking water		3,7,8-trihydroxy-3-methyl-10-oxo-1,4-dihydropyrano[4,3-b]chromene-9-carboxylic acid	FCYKAQOGGFGCMD-UHFFFAOYSA-N	Organic compounds	Organoheterocyclic compounds	Benzopyrans	1-benzopyrans	Chromones
		carbohydrates	Unclassified	autochthonous organics
		proteins	Unclassified	autochthonous organics
		toluene	Below Subclass	VOCs	Sharma and Bhattacharya (2017)	toluene	YXFVVABEGXRONW-UHFFFAOYSA-N	Organic compounds	Benzenoids	Benzene and substituted derivatives	Toluenes
		styrene	Below Subclass	VOCs		styrene	PPBRXRYQALVLMV-UHFFFAOYSA-N	Organic compounds	Benzenoids	Benzene and substituted derivatives	Styrenes
		trichloroethylene	Below Subclass	VOCs		1,1,2-trichloroethene	XSTXAVWGXDQKEL-UHFFFAOYSA-N	Organic compounds	Organohalogen compounds	Vinyl halides	Vinyl chlorides
		vinyl chloride	Below Subclass	VOCs		chloroethene	BZHJMEDXRYGGRV-UHFFFAOYSA-N	Organic compounds	Organohalogen compounds	Vinyl halides	Vinyl chlorides
		erythromycin	Below Parent Level 2	drug		(3R,4S,5S,6R,7R,9R,11R,12R,13S,14R)-6-[(2S,3R,4S,6R)-4-(dimethylamino)-3-hydroxy-6-methyloxan-2-yl]oxy-14-ethyl-7,12,13-trihydroxy-4-[(2R,4R,5S,6S)-5-hydroxy-4-methoxy-4,6-dimethyloxan-2-yl]oxy-3,5,7,9,11,13-hexamethyl-oxacyclotetradecane-2,10-dione	ULGZDMOVFRHVEP-RWJQBGPGSA-N	Organic compounds	Organic oxygen compounds	Organooxygen compounds	Carbohydrates and carbohydrate conjugates	Aminosaccharides	Aminoglycosides
		5-fluorouracil	Below Parent Level 1	drug		5-fluoro-1H-pyrimidine-2,4-dione	GHASVSINZRGABV-UHFFFAOYSA-N	Organic compounds	Organoheterocyclic compounds	Diazines	Pyrimidines and pyrimidine derivatives	Halopyrimidines
		chlorinated solvents	Unclassified	industrial compounds
		hydrocarbons	Superclass	industrial compounds				Organic compounds	Hydrocarbons
		petroleum	Unclassified	industrial compounds
		DEET	Below Parent Level 3	personal care products		N,N-diethyl-3-methylbenzamide	MMOXZBCLCQITDF-UHFFFAOYSA-N	Organic compounds	Benzenoids	Benzene and substituted derivatives	Toluenes	Toluamides	m-Toluamides	N,N-dialkyl-m-toluamides
		alkyl p-hydroxybenzoate	Below Parent Level 3	personal care products		allyl 4-hydroxybenzoate	NVNSVQJVBIWZNM-UHFFFAOYSA-N	Organic compounds	Benzenoids	Benzene and substituted derivatives	Benzoic acids and derivatives	Benzoic acid esters	p-Hydroxybenzoic acid esters	p-Hydroxybenzoic acid alkyl esters
		triclosan	Below Subclass	personal care products		5-chloro-2-(2,4-dichlorophenoxy)phenol	XEFQLINVKFYRCS-UHFFFAOYSA-N	Organic compounds	Benzenoids	Benzene and substituted derivatives	Diphenylethers
		tonalide	Below Class	synthetic musks		1-(3,5,5,6,8,8-hexamethyl-6,7-dihydronaphthalen-2-yl)ethanone	DNRJTBAOUJJKDY-UHFFFAOYSA-N	Organic compounds	Benzenoids	Tetralins
		galaxolide	Below Subclass	synthetic musks		4,6,6,7,8,8-hexamethyl-1,3,4,7-tetrahydrocyclopenta[g]isochromene	ONKNPOPIGWHAQC-UHFFFAOYSA-N	Organic compounds	Organoheterocyclic compounds	Benzopyrans	2-benzopyrans
		trihalomethane	Parent Level 1	disinfection byproducts	Cidu et al. (2011)			Organic compounds	Organohalogen compounds	Alkyl halides	Halomethanes	Trihalomethanes
		haloacetic acid	Unclassified	disinfection byproducts
	WWTP (organic)	polysaccharides	Class	DOM in wastewater	Wang and Chen (2018)			Organic compounds	Organic Polymers	Polysaccharides
		amino acids	Unclassified	DOM in wastewater
		lipids	Unclassified	DOM in wastewater
		nucleic acids	Unclassified	DOM in wastewater
		carbonyl	Superclass	functional groups of DOM				Organic compounds	Organic oxygen compounds	Organooxygen compounds	Carbonyl compounds
		carboxyl	Unclassified	functional groups of DOM
		methoxyl	Below Class	functional groups of DOM			GRVDJDISBSALJP-UHFFFAOYSA-N	Organic compounds	Organic oxygen compounds	Organooxygen compounds
		hydroxyl	Unclassified	functional groups of DOM
		phenolic	Unclassified	functional groups of DOM
		lignin	Below Parent Level 2	DOM in the Nine Springs WWTP	Maizel et al. (2017)	disodium;4-acetamido-5-hydroxy-6-phenyldiazenylnaphthalene-1,7-disulfonate	RLLNZXVKBYGKIP-UHFFFAOYSA-L	Organic compounds	Benzenoids	Naphthalenes	Naphthalene sulfonic acids and derivatives	Naphthalene sulfonates	2-naphthalene sulfonates
